# Supplementary material for: Precise Control of Lead Halide and Ammonium Salt Stoichiometric Ratios for Efficient Perovskite Solar Cells
Source: Adv Sci (Weinh). 2025 Mar 20;12(18):2416634. doi: 10.1002/advs.202416634 (PMC12079538; doi:10.1002/advs.202416634)
Supplement: Supplementary file 2 — Supplemental Table 1 [file ADVS-12-2416634-s002.csv]

Volt (V)	Jsc (mA/cm^2)
1.25	-35.58559
1.23	-24.65006
1.21	-15.97292
1.19	-7.34756
1.17	0.01476
1.15	6.15604
1.13	11.12129
1.11	14.95435
1.09	17.80276
1.07	19.90207
1.05	21.36647
1.03	22.36284
1.01	23.05468
0.99	23.53631
0.97	23.86927
0.95	24.10864
0.93	24.2922
0.91	24.41073
0.89	24.50023
0.87	24.58157
0.85	24.6509
0.83	24.705
0.81	24.75553
0.79	24.79677
0.77	24.83056
0.75	24.85307
0.73	24.87483
0.71	24.90079
0.69	24.92141
0.67	24.93318
0.65	24.9499
0.63	24.96536
0.61	24.96731
0.59	24.97079
0.57	24.97338
0.55	24.96632
0.53	24.95806
0.51	24.96305
0.49	24.97427
0.47	24.98591
0.45	24.9958
0.43	25.0101
0.41	25.01536
0.39	25.00976
0.37	25.00861
0.35	25.01366
0.33	25.01258
0.31	25.0122
0.29	25.01552
0.27	25.0175
0.25	25.01645
0.23	25.01857
0.21	25.01772
0.19	25.01541
0.17	25.01432
0.15	25.00573
0.13	24.99577
0.11	24.98696
0.09	24.98849
0.07	24.99303
0.05	25.00644
0.03	25.02136
0.01	25.04521
0	25.04772
